# Supplementary material for: Early mucosal events promote distinct mucosal and systemic antibody responses to live attenuated influenza vaccine
Source: Nat Commun. 2023 Dec 5;14:8053. doi: 10.1038/s41467-023-43842-7 (PMC10697962; doi:10.1038/s41467-023-43842-7)
Supplement: Supplementary file 4 — Source Data [file 41467_2023_43842_MOESM4_ESM.xlsx]

## Sheet: Figure 1
Figure 1b
Time (h)
24	40	859	121	20996	4641	1931	2239	40	40	40	40	1920	40	19313	156035	40	728	40	3779	1447	40	216	332	40	41955	40	40	91	40	40	40	40	44	40	40	40	40	52	476	40
72	40	40	40	40	40	40	3952	40	40	13781	40	40	40	2275	1039	1604	40	40	40	40	65	40	40	40	40	591	40	40	40	40	40	40	40	40	40	40	3132	40	40	40
168	40	40	40	40	40	40	40	40	40	40	40	40	40	40	40	40	40	40	40	40	111613	40	40	40	40	40	40	40	40	40	40	40	40	40	40	40	40	40	40	40
LLOD=40
Figure 1c
Time (h)
24	224	28	25.33	11328	73	644	1719	25.33	25.33	41	1127	261	412	24685	217861	25.33	25.33	4796	10276	25.33	25.33	25	405	25.33	25421	481	25.33	1729	25.33	25.33	25.33	25.33	60	25.33	25.33	25.33	465	25.33	999	1559
72	480	25.33	25.33	17121623	25.33	1599	509	25.33	25.33	63203	25.33	25.33	164	63	90659	25.33	25.33	112	7529	25.33	25.33	25.33	25.33	25.33	25.33	25.33	25.33	6537	10608	25.33	25.33	25.33	25.33	25.33	25.33	25.33	8436	25.33	25.33	25.33
168	25.33	25.33	25.33	3480	25.33	25.33	25.33	25.33	25.33	25.33	25.33	25.33	1176	25.33	25.33	25.33	25.33	25.33	25.33	25.33	25.33	25.33	25.33	25.33	25.33	25.33	25.33	25.33	25.33	25.33	25.33	25.33	25.33	25.33	25.33	25.33	25.33	25.33	25.33	25.33
LLOD=25.33
Figure 1d
B/Victoria	258	95		135675	117	542	410			1455	211	154	346	295	10651			267	1906			93	169		411	176		1224	870				112				1031		205	226
B/Yamagata		199	131	394	285	236	1043			973		236		1306	1461	387	192		273	222	672	148	162		457	252		123					105				398	109	175
(where all values are at LLOD, AUC is blank)

## Sheet: Figure 2
Figure 2a
0	27.3819	6.2645	18.8225	4.7057	50.7445	52.7272	30.3144	21.1008	10.203	1.64469	0.98595	2.99195	3.50284	2.00973	1.20122	4.4007	0.938819	2.79089	2.19049	8.09462	11.8016	11.4225	0.938819	1.7271	4.84581	7.49611	38.1285	0.938819	12.7021	0.938819	5.33161	10.4678	42.6258	0.938819	0.938819	0.938819	1.25466	5.11348	0.938819	0.938819
3	11.0146	11.285	14.3877	9.91871	61.9665	75.5273	44.5247	23.5092	6.12813	5.02685	3.02205	3.44282	2.73583	2.93173	1.00136	18.3112	0.938819	3.99558	2.89608	10.898	13.0905	5.62822	0.938819	1.54146	0.938819	12.3868	5.75823	4.62131	3.54372	14.8255	1.73668	6.66936	69.3268	6.60389	1.13705	1.11747	0.938819	0.954465	0.938819	0.938819
4	11.0146	4.76176	11.9605	3.38025	99.1486	40.946	4.89864	16.5401	11.1498	6.06689	2.26744	1.50737	5.9779	0.938819	6.52624	3.007	0.938819	1.73997	4.00163	4.33587	20.645	6.41696	1.53058	1.7929	1.86984	6.12822	4.79169	2.75168	1.14706	20.694	0.938819	1.45562	26.1752	1.19583	1.4248	0.938819	1.4248	3.89502	0.938819	0.938819
5	11.1498	2.70023	10.8794	0.938819	48.3638	43.1997	11.0146	17.0775	11.0146	2.28258	12.9308	1.55317	0.938819	0.938819	1.6904	2.26744	0.938819	1.35907	3.13363	9.26084	21.2016	9.18844	0.938819	0.938819	0.938819	12.4154	4.62131	1.73668	1.14706	8.66647	0.938819	1.93368	20.5499	0.938819	0.938819	0.938819	1.88425	0.938819	0.938819	0.938819
6	13.9836	18.5542	9.79678	1.46962	76.3161	28.982	8.98363	14.5223	18.9566	9.06376	5.01196	0.938819	1.59894	3.96727	1.6904	1.67517	0.944479	0.938819	2.21271	10.545	14.3992	4.8807	1.92491	0.938819	1.62867	2.18724	1.84922	1.28723	0.938819	6.75484	1.06304	5.72978	24.4718	1.37242	0.938819	0.938819	0.993552	0.938819	0.938819	0.938819
7	15.8679	8.30518	14.9262	1.66	84.8551	68.5541	17.3461	29.2485	7.08181	1.70564	4.53502	2.32798	12.9016	4.9524	1.52264	2.29772	1.15738	1.26843	5.25369	9.64749	17.8129	12.5372	1.36792	1.01415	1.90288	1.93368	6.07128	0.938819	0.938819	17.2108	0.951106	0.938819	56.9045	2.33873	0.938819	0.938819	0.938819	0.938819	0.938819	0.938819
8	6.94569	8.03356	18.5542	2.643	19.7611	50.3478	12.2305	47.1728	4.76176	7.05884	0.938819	6.73347	4.01215	1.67517	1.96418	3.007	0.954647	1.35907	1.89186	13.1028	5.46418	0.938819	1.92491	0.938819	12.4267	3.85537	1.45562	4.56453	0.938819	5.84359	0.938819	3.82703	24.414	1.00007	0.938819	0.938819	0.938819	0.938819	0.938819	0.938819
24	33.3758	5.5822	38.2923	3.25283	33.9078	42.2719	10.8794	123.086	5.85526	5.74046	14.8693	22.5917	7.60535	4.57978	2.40362	0.938819	1.78989	3.29205	4.37054	7.50909	22.6984	13.3862	1.85884	1.13139	1.77095	9.03789	6.18516	1.23115	1.03504	3.88371	1.90552	6.01435	16.6645	0.938819	1.00659	1.27427	1.89741	6.28263	0.938819	0.938819
72	309.483	105.041	20.8329	16.5558	38.956	52.0664	12.9052	78.1564	14.1183	31.2925	24.2213	35.1591	29.9586	4.80342	50.5219	15.6985	2.46522	11.8309	11.5203	6.25166	14.4364	17.9507	1.90288	14.9693	33.9834	8.58078	66.5541	47.1864	2.66694	33.2316	1.3714	9.35229	20.4635	103.768	2.01584	0.938819	1.70026	0.938819	0.938819	0.938819
168	57.4815	6.94569	41.7417	69.8181	106.219	31.3797	274.694	16.1368	4.21364	37.9464	10.6785	5.87404	19.2962	5.91856	5.8592	1.99455	1.85972	8.25336	17.2869	2.70459	15.3667	24.6348	28.0959	3.1223	20.6071	9.29511	23.4329	36.563	4.05382	7.09687	4.36585	5.70133	29.8747	1.0457	0.938819	0.938819	0.938819	1.23504	0.938819	0.938819
Figure 2b
0	3.17864	0.741388	2.54571	7.95832	1.11725	2.67219	6.20913	2.46142	1.09633	1.5342	1.23247	0.846047	1.80202	1.18213	0.628295	0.745035	1.44304	3.48646	2.48437	2.90903	7.31808	1.80701	1.78762	3.19815	2.92831	3.04145	1.15212	2.43069	3.25884	25.0099	3.08495	8.99846	3.12845	1.55276	0.628295	0.628295	0.628295	0.628295	0.628295	0.628295
3	1.13817	1.9773	1.20095	2.91712	6.27289	1.2847	3.68585	1.68314	0.803931	0.628295	0.643915	0.628295	0.628295	1.0478	1.45044	0.628295	1.73659	2.32405	2.54233	1.08769	5.29155	1.37981	1.55473	1.51588	2.61957	3.95227	2.56184	3.60595	1.72805	7.80917	4.16835	5.03013	9.67633	0.628295	0.628295	0.628295	0.628295	0.628295	0.628295	0.628295
4	0.783078	0.628295	1.78815	1.12114	16.0591	2.92531	0.658073	2.44035	1.55721	0.930151	1.08139	1.0142	1.3331	1.34987	1.36664	0.728189	0.628295	2.44387	2.34909	2.31042	11.0874	1.32145	1.90393	3.2752	1.94269	4.55663	1.15212	3.17192	1.2411	8.99846	3.21539	2.99793	2.25555	8.3473	0.628295	0.628295	0.628295	0.628295	0.628295	0.628295
5	0.628295	1.07542	0.658073	0.628295	1.66215	1.45234	1.26375	1.80916	1.34754	0.628295	3.60322	0.628295	0.628295	1.45044	1.13177	1.28279	0.858745	1.37271	2.15567	0.628295	8.00479	0.853361	1.47702	1.28252	1.12669	4.51353	3.17192	3.90902	2.73647	4.72894	2.64919	2.56184	1.94825	0.628295	0.628295	0.628295	0.628295	0.628295	0.628295	0.628295
6	1.66215	0.866518	1.03361	0.759903	3.707	1.70414	1.47331	2.33504	1.26375	0.946964	0.913335	0.628295	0.628295	1.0142	1.0142	1.0646	0.628295	1.50755	1.02917	2.05889	2.17502	1.86517	1.53531	2.0008	0.628295	3.25884	3.3457	2.38693	0.928906	4.16835	3.17192	4.16835	3.90902	0.628295	0.628295	0.628295	0.628295	0.628295	0.628295	0.628295
7	0.908265	0.929145	0.628295	0.707649	2.94642	0.845651	2.16662	3.47443	1.20095	0.694489	1.0646	0.628295	0.643915	0.913335	2.01938	1.19891	0.643859	2.0073	2.61957	0.81424	4.92745	1.69063	2.03953	1.06819	3.08254	2.51814	2.99793	3.82249	1.77214	5.37382	3.17192	2.73647	5.20204	0.628295	0.628295	0.628295	0.628295	0.628295	0.628295	0.628295
8	1.49428	0.628295	0.628295	2.29034	0.628295	1.9773	0.970918	6.35792	0.845651	0.628295	0.628295	1.09819	0.628295	0.728189	0.628295	1.26602	0.934442	2.04854	1.37981	2.60026	1.90393	0.628295	1.78762	1.49645	0.853361	4.59972	1.81621	4.21153	1.77214	5.15908	2.47442	2.95439	3.47588	0.628295	0.628295	0.628295	1.84579	0.628295	0.628295	0.628295
24	32.3249	7.37899	4.51142	19.2113	1.55721	2.22976	4.74454	13.5512	1.74614	1.5677	2.33675	7.88104	4.5839	2.42021	3.20373	9.69855	1.72484	8.09054	2.29108	3.25594	13.3265	1.18515	1.59357	5.84673	3.25594	6.05967	5.245	7.68151	1.50718	4.55663	4.12516	8.53171	3.77921	1.01334	0.628295	0.628295	0.628295	2.20806	3.6506	0.628295
72	4714.78	61.4694	6.57052	62.6768	2.58786	52.6927	13.5726	5.0626	3.07307	13.6224	60.6226	255.149	3.6864	1.78529	2084.59	4.84955	7.03369	39.7516	35.2884	3.17889	2.98616	6.66885	0.67714	27.4221	26.4818	6.01686	43.0914	207.72	2.78009	89.9384	2.99793	7.42602	4.68588	16.0525	0.922018	0.996733	0.628295	0.628295	0.628295	0.628295
168	2.31398	1.45234	1.32659	547.119	1.72514	0.628295	72.8427	2.50356	1.2847	7.71566	0.829218	0.628295	17.0772	0.628295	3.37023	1.26602	2.93489	3.00005	12.4921	0.970607	1.16567	12.5301	5.40646	2.75469	13.4213	2.47442	4.59972	6.95707	2.60553	7.08504	5.33089	3.73591	6.9144	0.628295	1.00503	0.628295	0.628295	0.628295	0.628295	0.628295
Figure 2c
0	474.466	44.1062	306.305	252.236	671.928	584.677	467.241	209.846	48.1384	99.0135	37.5992	147.631	86.7377	72.077	30.272	144.541	37.1689	175.647	80.6264	400.773	613.404	530.725	27.653	79.3928	199.596	67.3316	432.44	9.59872	117.637	214.032	41.4371	124.894	797.237	125.45	148.318	60.6027	153.765	420.437	6.67293	9.18858
3	91.4085	117.631	105.418	218.365	756.831	877.965	715.036	185.838	42.7357	350.868	110.044	145.258	61.4984	83.422	33.5499	1644.64	22.9802	233.435	147.978	579.039	613.168	292.672	33.1235	59.5223	45.2224	108.972	95.2634	112.966	32.0581	214.032	25.4366	93.4076	4234.8	238.967	101.72	119.478	55.0154	124.305	50.2451	24.3724
4	70.7661	17.0638	77.3698	51.2623	1019.64	502.482	16.7297	80.4163	77.8049	164.294	50.074	52.0434	177.036	29.4539	93.0095	56.2576	10.2924	207.993	162.468	216.515	1483.18	252.128	55.9373	52.8808	67.1033	86.3327	68.8957	45.6835	13.7504	296.896	34.3436	40.5551	368.075	296.123	266.387	40.1851	53.8648	708.13	22.2139	16.1635
5	80.5033	17.6488	81.5486	35.1139	358.824	390.898	140.211	107.085	110.949	83.8884	1858.13	56.9881	11.9085	25.1961	48.1153	60.851	8.15519	80.3038	174.192	528.999	4557.03	563.801	20.1278	10.3714	37.5717	145.152	70.0791	45.1481	25.5377	225.313	19.4199	109.202	503.792	355.162	55.772	77.8562	265.078	52.161	30.6771	3.89823
6	99.0196	132.525	70.1586	40.5169	1194.11	201.537	42.3077	150.211	199.573	217.616	92.5317	22.6786	28.3432	119.942	22.5665	38.9726	22.0951	43.657	88.6529	481.469	564.037	150.343	71.6994	29.4189	51.5647	106.719	20.2935	30.3119	15.9503	213.724	14.8006	168.936	886.881	282.496	45.1328	29.7621	49.2385	31.9163	28.8154	8.75144
7	168.576	87.5657	122.737	47.1301	813.75	398.451	186.106	121.504	164.224	56.5688	122.464	68.4147	237.626	211.089	54.0098	74.2334	12.3499	74.1858	205.607	291.747	1483.61	564.544	80.4502	31.0386	76.4656	36.2241	61.9094	40.9963	17.4576	380.495	23.6628	21.5738	1675.18	526.722	35.6295	123.052	70.0981	30.9742	10.9393	7.56157
8	17.1473	110.334	122.913	49.9188	150.743	486.911	89.5739	456.82	19.1556	170.391	1.12842	138.482	72.7335	52.4233	36.2239	71.5542	22.3352	67.3798	74.3128	954.697	363.625	564.544	61.8271	15.2119	380.607	70.6467	26.0428	86.706	13.2233	101.51	8.73375	73.2914	566.693	139.641	83.426	77.912	29.815	29.5983	21.1102	3.2852
24	488.743	52.0936	363.635	132.522	251.613	279.417	53.8158	4393.37	53.7297	197.418	647.942	770.11	151.644	85.9791	83.4753	71.5542	52.7838	259.533	140.252	385.923	20397.2	1481.89	57.9256	43.4018	2809.64	267.792	124.711	45.7321	13.4343	60.7163	39.5735	118.597	433.028	139.641	145.758	115.876	211.645	2019.1	56.15	7.91329
72	66014.6	1188	118.423	3437.38	198.055	739.215	106.471	931.122	101.297	2447.24	8421.33	3569.55	587.342	142.923	12334.7	522.428	49.9502	1308.22	1530.93	261.409	816.654	1280.66	42.2587	874.184	2472.59	131.26	2987.09	1751.24	43.3929	729.917	16.0546	232.099	654.059	381.703	265.272	115.876	87.4835	62.9906	30.4764	8.40225
168	599.961	38.5462	258.084	12547.9	775.945	199.751	18100.7	179.604	25.8033	6759.24	303.832	143.536	1018.34	115.879	363.214	50.9708	68.7367	278.284	4068.86	93.4683	873.815	1470.36	18894	132.307	2866.23	159.047	310.175	874.376	78.4215	132.213	77.7169	113.425	993.084	209.604	93.5229	42.5876	91.653	128.736	20.2091	48.9075
Figure 2d
0	9.12572	3.95334	3.14872	5.53432	1.53621	1.63603	9.10343	3.36397	1.60451	1.28337	2.60991	0.479456	4.54648	2.58124	3.54848	1.51895	2.87943	5.50279	10.8582	3.0214	66.9032	0.835626	1.34599	1.52267	6.44901	1.01764	3.08555	0.408769	5.51747	1.12771	4.82257	12.5792	13.9203	0.906764	1.02302	0.245899	0.627106	0.494493	0.260833	0.216975
3	4.55029	2.7542	1.3995	3.44358	3.8217	2.51578	3.09315	5.75525	1.96648	0.733499	6.3182	0.828828	1.59551	3.24936	2.31232	2.77271	1.36432	70.5007	8.81928	2.63453	91.2714	1.27973	6.05408	2.6733	4.71162	10.8035	2.24161	7.11902	0.437898	7.85633	1.42799	2.99725	63.049	0.695449	6.84953	0.273602	0.297999	1.6364	0.672025	0.196514
4	2.49836	2.61849	0.997111	1.47676	5.63455	2.72115	1.69903	3.36224	4.16802	0.750975	0.736188	1.18778	1.08002	1.28204	1.0067	0.711975	0.867323	33.6885	5.57643	3.65759	143.1	1.64936	5.61576	5.18254	4.23108	3.75301	1.67981	2.81125	0.633929	9.26294	2.79904	6.8668	10.8094	4.31187	12.6841	0.481043	0.309634	2.40155	0.432265	0.124568
5	4.69549	0.974215	0.606859	1.32515	1.88961	7.38352	1.72527	5.99826	3.84596	0.482174	15.2879	0.921213	0.60951	1.92453	1.79574	1.03471	1.29202	7.81328	4.44065	2.18222	207.88	1.26149	1.99158	2.4128	1.46991	5.28416	1.77587	6.62619	1.08058	6.47157	0.926164	5.7027	6.96476	0.85241	7.94415	0.664889	0.615853	1.75355	0.244831	0.103531
6	6.13953	2.47572	1.37319	2.47318	4.56412	5.7018	3.97932	4.59697	5.87763	1.19443	3.00542	0.379984	0.878398	3.58082	1.28204	0.946612	1.29202	2.71732	6.50222	2.3317	35.8075	2.02421	3.81879	7.19581	1.91645	3.10077	1.11515	4.49805	2.32456	6.42398	1.29376	4.79555	18.385	1.09487	1.40976	2.42747	0.655708	2.17629	0.337055	0.082734
7	12.3527	1.66053	2.72985	3.81002	5.72077	6.66121	4.43617	13.1927	3.23901	0.686395	4.2119	0.89446	1.89038	5.17028	2.26787	1.08668	1.06262	7.67623	9.06841	2.62322	65.4327	2.02095	2.09268	5.06259	4.97256	4.27828	2.71353	23.588	1.22805	13.9319	1.95825	1.82229	20.7248	0.871553	7.20309	4.27354	0.746247	4.56388	0.476901	0.082734
8	7.68251	1.587	2.37468	6.85365	5.73111	6.10335	2.44611	10.2906	1.8162	1.47402	0.082734	0.827488	3.11967	3.83794	2.26002	0.526962	1.56577	11.2699	7.0679	2.44684	19.2217	0.082734	5.57013	5.3481	3.40811	4.87959	1.42487	11.707	0.960894	9.71267	1.86249	4.4469	19.7399	0.701554	2.38522	7.59953	1.70519	8.70099	0.793849	0.082734
24	4.25108	4.05724	14.6885	9.34728	3.17998	2.49662	15.135	26.4611	3.40214	1.86673	4.80471	6.15236	8.42473	4.34709	3.32712	0.556767	2.14683	114.5	11.5413	3.32801	104.959	2.82336	1.92299	7.8435	1.8052	5.82509	2.01687	12.0777	1.8192	1.03653	5.5623	4.32347	7.78831	0.137769	1.59629	0.753345	1.65204	3.5864	0.728994	0.190032
72	107.058	12.3186	3.55304	13.7569	1.2152	18.2001	8.36416	3.95161	4.71623	6.06174	22.8385	23.2079	7.87219	4.47961	177.904	19.5892	2.94168	29.8514	31.6456	1.94096	4.9615	3.68793	0.671748	7.46385	18.9205	4.46796	14.8953	24.9928	1.07743	187.864	1.41552	15.9955	30.8323	8.39683	2.52051	0.133375	1.10384	1.17742	0.320194	0.314916
168	2.08171	3.45072	0.739566	25.0394	3.18519	0.993589	29.3955	1.02176	1.34687	4.46675	7.2005	0.53645	8.09915	2.5369	15.1669	3.0288	2.02736	3.33627	12.1556	1.78226	12.1923	13.6357	33.9096	1.39065	12.5579	1.18105	2.78378	44.3524	0.694573	6.53402	6.5251	2.8143	8.55906	0.229851	2.31984	0.125671	0.460316	0.258702	0.572798	0.570744
Figure 2e
0	4.92043	3.26521	13.7538	7.60049	4.88389	7.52973	5.35817	1.42566	6.84483	2.35151	2.93525	2.35151	5.09991	14.2593	29.0539	4.38702	11.4304	21.4158	6.1714	1.36169	26.499	2.72579	1.3065	2.61243	2.24847	0.566439	3.64223	0.566439	1.22095	0.566439	244.749	5.59096	7.86076	0.566439	3.03811	1.35129	2.93901	5.78814	3.39119	4.41515
3	6.88094	12.0237	0.692111	5.37971	11.1021	18.6924	13.9299	5.86728	4.11419	4.5754	26.9331	1.23185	90.4891	2.94633	19.1976	74.6594	2.83902	10.7708	0.682436	3.29521	36.06	3.66424	4.48999	8.1008	19.4387	3.95927	5.47123	4.30327	0.566439	2.06596	8.10189	1.98763	240.463	1.99667	72.2916	11.8828	1.9287	3.64593	20.2779	48.6181
4	15.3359	6.98921	3.48737	13.0481	12.1299	5.5038	2.1454	6.7726	1.9192	6.62164	0.566439	8.8007	21.34	9.21065	24.6167	31.1933	3.95381	3.10851	1.66978	2.99733	41.9539	11.6636	15.2357	69.2273	45.8122	28.6961	4.99279	1.70095	0.566439	4.1312	28.3119	16.3227	49.3961	0.566439	39.0204	3.22188	10.0144	24.2716	27.1821	1.6821
5	42.9855	8.28416	10.2847	11.4779	23.1698	26.1028	5.02999	3.96703	15.6867	6.99467	13.4394	20.6419	29.5195	8.79331	17.1328	17.8051	18.2952	9.37216	2.61243	9.27395	9.28716	15.6266	6.1714	46.002	68.7704	10.7895	5.11233	1.49302	0.566439	2.60259	14.3562	23.3267	85.4242	1.07151	74.5554	46.6509	5.6245	23.5315	17.0227	2.71661
6	39.6654	7.99706	16.2123	15.3087	36.9137	23.3081	3.89338	5.68564	20.8139	17.927	4.30945	10.5439	52.276	19.5411	41.7342	8.83394	18.6356	1.46482	5.41224	2.3236	13.3747	14.7982	14.6973	57.3672	128.086	13.0165	0.566439	2.89144	0.566439	17.0562	2.51081	32.6946	55.2949	0.855782	12.27	27.5739	17.8812	20.7677	39.1102	31.9846
7	97.9539	12.7662	36.4034	21.4158	33.0286	71.9273	12.4835	11.4924	24.31	8.15437	4.93739	8.3058	16.8115	22.6329	35.5097	48.1341	13.9617	1.88309	3.58777	5.47697	13.5758	8.56142	4.48999	13.9448	106.745	6.67064	32.9285	3.52347	2.34053	4.15767	29.2863	6.17701	103.698	3.1821	92.9785	66.0165	17.4868	44.4277	32.9194	54.8964
8	21.577	9.25061	34.5981	25.0398	42.9855	31.4906	60.8332	7.67363	17.6809	13.1476	0.566439	6.54408	15.2972	17.5354	34.9368	33.854	80.0384	2.08711	4.99867	5.41224	14.9193	0.566439	5.257	23.3964	64.7421	13.314	20.9096	2.23585	0.566439	17.3145	5.60427	39.1027	146.884	2.94891	22.0601	32.9083	13.549	138.525	49.7253	47.7843
24	2.8565	2.0701	7.99706	6.85506	7.81743	4.73764	0.566439	7.99706	9.03616	3.9179	2.82442	2.10026	4.29837	14.0858	4.91153	0.566439	5.64392	3.33684	4.52855	0.916882	11.7236	33.807	1.15369	2.09851	0.566439	0.566439	6.88432	0.693366	0.566439	0.566439	2.53703	5.29837	5.07247	0.566439	62.8982	3.97687	6.16741	6.34205	21.498	23.4
72	22.3047	15.2306	13.0839	10.4889	83.4565	4.88389	10.3558	6.01245	5.24886	6.54408	1.96724	3.08302	13.1587	2.67664	23.2831	1.68641	20.1935	8.74899	2.19844	1.30038	4.41933	15.1145	0.566439	3.10495	8.35731	7.20507	11.3826	2.72069	0.566439	1.51898	1.29858	1.51898	24.7492	5.44069	10.646	0.566439	8.02249	2.96872	20.9039	0.566439
168	13.1545	10.1779	6.55574	46.8583	24.1373	2.8565	18.1346	0.566439	1.50194	5.72413	2.01158	1.58663	83.8283	2.00419	6.77307	5.54314	6.46079	11.0329	5.09549	4.1948	24.1843	2.54324	7.24809	0.640657	6.15189	0.566439	9.65893	4.29003	0.566439	112.21	0.566439	0.757386	2.98346	0.566439	26.3166	0.888454	8.33993	5.87517	9.82007	1.58105
Figure 2f	(Controls data only, LAIV arm data per Figure 2e)
0	56.2142	6.67322	6.18934	1.1046	0.716523	8.95496	0.347374	1.84989
3	19.432	5.26509	16.5803	0.479561	2.14752	0.300622	0.0887853	4.07158
4	42.9654	16.6966	19.9502	0.649581	0.518652	1.74696	0.0813229	3.52024
5	8.68547	27.7796	17.7914	0.49734	0.933847	7.17268	0.235547	10.4007
6	2.46444	13.3681	31.6762	0.507999	1.12198	10.2764	0.0708451	5.03504
7	39.6615	17.5235	11.5085	2.38277	15.179	2.16118	0.0708451	7.94157
8	28.3379	4.97498	15.4867	1.60603	6.92803	4.55734	0.0999471	3.53372

## Sheet: Figure 3
Figure 3a-h : raw and analysed transcriptomic data available at GEO: GSE230494
Figure 3i-k : Raw data per Figures 1 and 2

## Sheet: Figure 4
Figure 4a										Figure 4b										Figure 4d										Figure 4e												Figure 4f
H1 SD0	H1 SD28	H3 SD0	H3 SD28	B/Yam SD0	B/Yam SD28	B/Vic SD0	B/Vic SD28			H1 SD0	H1 SD28	H3 SD0	H3 SD28	B/Yam SD0	B/Yam SD28	B/Vic SD0	B/Vic SD28			H1 SD0	H1 SD28	H3 SD0	H3 SD28	B/Yam SD0	B/Yam SD28	B/Vic SD0	B/Vic SD28			B/Vic - Pre	B/Vic - Post	B/Yam - Pre	B/Yam - Post	gp120 - Pre	gp120 - Post	H1 - Pre	H1 - Post	H3 - Pre	H3 - Post			B/Vic - Pre	B/Vic - Post	B/Yam - Pre	B/Yam - Post	gp120 - Pre	gp120 - Post	H1 - Pre	H1 - Post
-1.75473	-1.47054									0.817267	0.606269									1280	1280									51.6993	63.5266											58.0285	47.2281
-3.06803	-2.52506									0.859362	1.46691										5									50.287	55.8077											65.1141	54.4798
-1.70161	-1.1512									0.695481	0.546561									226.274	226.274									45.6969	40.5851											62.5337	40.7456
-2.9535	-1.58409									0.48723	0.991997									40	113.137									27.8304	42.6302											54.817	31.3219
-2.22812	-1.61497									0.138212	0.535055									5	5									33.4787	42.6232											43.0554	35.4064
-3.14569	-3.16494									0.850945	1.19268									5	5									21.2699	21.8738											15.781	12.9021
-2.40771	-1.73007									0.435686	1.04234									40	40									9.35196	10.7845											19.2638	21.1832
-2.1572	-2.40994									0.479801	0.87074									56.5685	160									14.8829	17.3189											13.3802	14.9635
-4.10902	-2.93219									-0.68494	0.258238									5	160									16.6983	15.5459											3.43708	5.5416
-2.04857	-1.41354									0.784271	1.03667									160	113.137									34.3704	43.3992											13.584	6.22364
-1.94681	-1.15411									1.91054	1.77605									160	160									35.9576	20.6549											7.98024	7.26154
-2.67387	-1.65582									0.308164	0.316577									56.5685	56.5685									41.6906	58.545											9.59386	8.24116
-3.06854	-3.20273									0.373708	0.777232									5	5									27.4137	26.107											9.32102	15.0755
-2.26138	-1.30477									-0.34136	0.217179									113.137	160									25.5266	19.188											5.6934	5.74992
-2.25751	-1.70741									0.821182	1.14455									160	226.274									9.35277	10.5079											10.3022	5.26527
-2.17095	-1.51803									0.66736	1.61638									5	113.137									16.9731	24.9994											7.15897	7.19846
-2.21091	-1.69858									0.46402	2.15971									113.137	80									26.4518	50.0202											17.4654	14.8583
-2.25743	-1.67013									0.51252	0.372714									5	5									35.7263	45.9187											6.49439	5.14207
-2.45544	-1.46057									0.331925	0.872699									80	80									75.4807	93.7313											129.865	128.512
-1.95534	-1.3772									0.608731	-0.23485									56.5685	56.5685									126.253	104.854											65.3106	73.3286
-3.63264	-3.42022									0.742177	0.284471									5	5									55.1272	8.49477											35.0274	30.7432
-2.50183	-2.55207									0.322929	0.36718									5	80									1.10506	-5.75058											-6.02014	10.5
-1.87566	-1.48458									0.762207	1.8006									113.137	160									-3.91396	-2.70814											-12.1442	-2.02873
-3.20204	-2.81702									-0.53106	0.086581									5	5									6.90404	-6.80098											-6.03246	-6.47918
-2.4916	-2.21868									0.708632	0.906017									56.5685	80									17.1066	28.5393											22.9191	20.9809
-2.00807	-2.05276									1.16468	1.24172									160	160									26.1842	26.943											11.9241	11.2238
-2.17718	-2.09707									0.232446	0.486081									160	160									11.3906	11.3993											-9.77334	-9.62819
-3.31158	-2.84406									-0.29321	0.247615									5	5									39.2985	55.5577											23.2102	34.456
-2.1829	-2.15465									0.055253	0.212448									5	5									33.6715	39.0845											27.432	23.1396
-2.38112	-2.2727									1.33872	1.6422									80	56.5685									46.6105	58.8761											36.0609	30.3699
-1.31425	-1.90816									1.66109	1.67705									320	320									53.4254	63.0825											33.9152	33.1977
-2.57284	-2.4022									0.537152	1.31181									40	56.5685									76.1205	89.558											52.8233	35.496
-2.2293	-1.7172									0.863658	1.12436									160	640									87.0903	124.08											42.9066	37.4744
-1.83496	-1.97192									0.369716	0.967253									113.137	80									0	60.7211											26.0093	34.9588
-2.48399	-2.55517									1.6275	1.2058									5	5									71.5922	72.6177											39.1514	39.1169
-2.73049	-2.50446									1.78383	1.62113									5	5									54.2145	60.8916											35.14	20.3482
-2.09393	-1.93877									1.52153	1.80609									5	5									45.1116	55.7693											27.8727	12.8102
-1.70633	-1.82684									0.892996	1.12147									452.548	320									28.6857	27.5142											22.2549	28.7248
-1.83612	-1.52608									-1.01437	1.63421									320	320									42.4441	44.5384											20.2221	15.0431
-1.59012	-1.56986									0.421909	1.34417									80	113.137									7.90709	14.5219											-8.66354	-3.20184
		-2.74642	-2.42666									-0.01293	0.178416									5	5									52.1819	67.7144											47.6002	53.6589
		-2.79102	-2.31078									0.215633	0.437573										28.2843									66.9718	70.2169											49.9691	63.4423
		-1.92267	-1.46329									0.241577	0.152769									160	113.137									63.608	58.4434											46.6689	43.8755
		-3.02457	-1.93193									0.33676	0.600662									5	40									25.1553	27.4618											27.6989	13.079
		-1.72865	-0.96534									0.086333	-0.39236									160	80									39.7513	39.2181											28.1932	20.9369
		-3.11182	-3.19246									0.774723	0.987388									14.1421	20									24.2593	30.2098											11.4985	8.26206
		-1.91876	-1.28948									0.31254	1.19143									20	80									8.60754	10.5823											17.1405	32.0409
		-1.99178	-2.25516									0.48206	0.522053									160	160									20.3335	19.1023											16.8515	22.3187
		-2.6811	-2.41908									0.217787	0.535431									80	80									16.3597	14.9276											0.04137	3.15354
		-3.44855	-2.73495									-0.3131	0.180544									5	5									125.656	168.809											92.0601	83.3664
		-3.0278	-2.21007									0.061514	0.123737									5	5									139.661	122.248											80.173	73.682
		-1.98535	-1.04625									0.893697	0.786073									160	160									93.9165	112.838											75.7371	100.375
		-2.19375	-2.39394									0.766248	0.943396									160	160									51.8096	50.2251											15.9322	17.7827
		-2.24596	-1.35408									1.44821	1.54594									320	320									29.9675	53.9925											21.8445	13.7035
		-3.36251	-1.26643									0.004007	1.39771									40	40									72.7261	78.9034											29.7899	28.4087
		-2.69144	-2.01229									0.46348	1.07497									20	40									21.3372	36.6311											13.2856	20.7105
		-2.2161	-1.87012									1.17142	1.86193									80	80									50.8864	43.8738											18.7006	22.3165
		-2.53091	-1.92158									0.152693	0.139824									40	56.5685									50.4812	76.664											13.6268	10.2029
		-2.91542	-1.95273									0.426729	0.394136									10	20									55.9653	72.4756											98.0884	112.462
		-1.92263	-1.34493									-0.58932	-0.56399									40	40									93.156	56.2203											41.9526	30.7743
		-2.44587	-2.49567									-0.03535	1.4336									40	40									41.1417	36.6549											22.3397	17.4334
		-1.92592	-2.01574									1.11323	0.969505									80	80									92.8288	75.7174											52.6713	56.657
		-1.86182	-1.76									0.76392	1.07683									320	320									97.458	63.6085											43.4642	44.8516
		-1.81656	-1.77859									0.245439	0.376184									160	160									32.7776	30.1854											23.3404	55.6669
		-1.93738	-1.82405									1.73157	1.69293									160	160									20.5228	7.67566											17.7983	28.1232
		-2.37417	-1.85257									0.456453	2.11571									56.5685	1280									37.635	30.6235											10.6909	7.32368
		-1.90243	-1.86293									1.82337	1.31619									452.548	320									13.4482	11.9379											9.026	-4.63902
		-3.0013	-2.69122									-0.2892	-0.17155									20	20									58.6743	54.7179											50.2986	52.2964
		-1.68653	-1.71992									0.540784	0.472538									160	320									48.7572	41.9862											32.0977	37.175
		-2.42239	-2.34804									2.15997	2.22208									160	160									56.0352	52.8516											39.8631	46.215
		-1.25352	-1.85614									0.67724	0.709656									80	80									79.2929	70.549											42.9765	-28.0889
		-2.77366	-2.67142									0.049809	0.587769									10	10									0	59.1367											39.8644	37.0307
		-1.57594	-1.72848									-1.11775	1.62656									640	640									58.5243	98.9857											56.6284	-26.7427
		-1.78651	-1.84857									1.82908	2.88042									320	320									79.5434	79.4601											54.8723	68.5971
		-1.99448	-2.08286										1.79949									640	452.548									109.095	88.5678											66.8398	58.1471
		-2.61048	-2.24949									0.541899	0.56917									40	40									86.1049	88.3604											58.1116	55.8998
		-2.84103	-2.68466									-0.26333	-0.09808									5	5									41.2377	36.0206											14.2829	25.5434
		-2.78357	-2.88506									0.865663	0.978111									5	5									33.4422	33.8043											24.4804	23.8296
		-1.94935	-1.7806									1.9596	1.01394									80	80									45.9423	38.8574											26.3659	20.3202
		-1.73196	-1.78328									0.637743	1.30415									160	160									77.4303	76.9812											42.0901	45.2566
				-1.6573	-1.281									-0.20889	0.187939									452.548	452.548
				-2.26544	-1.25401									0.0056	0.960044										113.137
				-1.66216	-0.95117									-0.0891	-0.204									320	160
				-2.99697	-1.4241									0.425298	1.01495									40	160
				-2.27918	-1.57321									-0.16321	-0.7712									5	5
				-2.11143	-2.26177									-0.26661	-0.00216									5	5
				-1.98172	-1.14268									0.091164	1.08498									5	80
				-1.80671	-2.02196									1.06549	1.1808									320	320
				-1.94523	-1.87478									0.214434	0.378273									5	5
				-2.66454	-1.6462									-0.33391	0.349332									5	5
				-2.49539	-1.51507									0.280416	0.798274									80	80
				-2.10469	-1.16713									0.66164	0.548276									160	160
				-2.07977	-2.12205									0.20642	0.820288									80	160
				-1.9875	-1.1873									0.107352	0.190623									160	160
				-2.27877	-1.33246									0.060147	0.406794									80	160
				-2.37551	-1.3822									0.620314	1.95238									160	320
				-1.88646	-1.29994									0.447197	1.07906									320	320
				-2.18796	-1.43483									0.205619	0.196582									5	5
				-2.17373	-1.0513									-0.03304	0.822611									80	160
				-1.6538	-0.95119									-0.62917	-0.0225									226.274	226.274
				-3.27654	-2.42389									-0.56278	0.371218									5	5
				-1.73855	-1.75306									-0.05583	-0.06322									905.097	1280
				-1.80203	-1.68744									0.814115	1.11231									160	160
				-1.78063	-1.73814									0.54832	0.900064									160	160
				-1.80471	-1.7097									0.759782	0.597737									80	80
				-2.83298	-2.60818									0.12906	0.428075									5	5
				-1.96936	-1.8818									0.656391	0.55004									80	113.137
				-2.7967	-2.32248									0.091733	0.380398									5	5
				-1.7336	-1.74237									0.259847	0.687251									160	160
				-2.55486	-2.375									0.42567	0.7973									5	5
				-1.08316	-1.64973									0.270949	0.343669									640	640
				-2.9784	-2.7929									-0.41901	0.123001									5	5
				-1.64818	-1.80777									0.566893	0.761545									160	160
				-1.75843	-1.81608									0.144705	0.782294									320	320
				-2.28375	-2.27827									1.28227	0.954491									5	5
				-1.9193	-1.74666									1.12682	1.29183									320	226.274
				-2.41851	-1.85952									0.589284	0.792021									5	5
				-1.67877	-1.77992									1.02086	1.29648									160	160
				-1.72273	-1.56687									1.4264	0.328854									160	160
				-1.7585	-1.72918									-0.02736	0.530939									905.097	905.097
						-2.73236	-2.04316									-0.84113	-0.6354									5	113.137							5.74439	2.65312											-0.1939	0.90575
						-2.91045	-1.89388									-0.3014	0.66348										56.5685							1.29123	7.3659											8.84811	4.02443
						-1.62925	-0.89701									-0.04001	-0.21275									80	80							6.41744	6.82327											1.32545	4.02623
						-3.88273	-1.85996									-0.31992	0.808895									5	80							5.85614	6.57154											12.859	6.97308
						-2.38269	-1.73271									-0.03358	-0.89095									5	5							10.5654	11.2549											8.60878	10.0478
						-2.39642	-2.64975									-0.40879	-0.16512									5	5							11.1083	5.28592											3.43444	3.27114
						-2.4786	-1.51177									0.104981	1.02348									5	56.5685							2.11006	3.1288											10.7	8.1873
						-2.27482	-2.65092									0.537373	0.660871									5	5							3.6003	7.9879											6.85387	10.3288
						-1.9317	-1.84934									0.444037	0.451221									160	160							2.16372	4.59226											3.57852	2.06138
						-3.51004	-2.27011									-1.02907	-0.23778									5	20							-2.95344	14.57											-6.64278	-8.95416
						-3.37366	-2.37903									0.210577	1.01139									5	5							3.98895	1.84608											-6.9324	-6.66231
						-2.94119	-1.95386									0.074548	0.01169									40	28.2843							0.84318	1.7229											4.17225	4.17225
						-3.06399	-2.96178									-0.39831	0.109364									20	80							5.74513	3.70682											-2.80116	-2.23656
						-2.4201	-1.45178									-0.16718	-0.10147									113.137	160							13.3956	3.03603											2.04809	5.07769
						-3.31876	-2.22497									-0.53821	-0.21896									5	40							8.79833	7.04944											-0.83344	-4.49842
						-3.1798	-2.17496									0.216126	1.36569									5	160							5.62318	6.84118											7.36164	-0.36528
						-2.22629	-1.81372									-0.00514	0.612122									40	80							0.65509	12.1802											-2.94676	-3.92653
						-3.15739	-2.32541									-0.45728	-0.29203									5	5							8.43394	3.30652											4.17225	4.17225
						-2.82652	-1.59298									-0.39429	0.381456									40	40							-0.93781	-1.53644											-0.6584	-1.85612
						-1.86468	-1.17994									-1.34099	-0.46051									80	80							2.28884	10.0128											4.06216	2.65218
						-2.77443	-2.38923									-1.52472	0.363414									80	226.274							8.30146	7.00126											5.39005	-4.72421
						-2.11799	-2.30434									-0.88929	-0.71598									40	40							4.04329	7.56814											5.5581	-3.29559
						-2.02246	-1.94241									0.709119	1.0304									5	5							-2.88235	0.71753											-2.72747	4.17225
						-2.45942	-2.28937									0.132929	0.469019									5	5							-0.39151	4.38243											-8.87655	1.71546
						-1.99089	-1.87831									0.637126	0.444337									80	113.137							1.68276	0.35557											13.859	10.6514
						-2.32707	-2.21638									-0.04814	0.450322									40	56.5685							14.9694	10.6818											4.46526	1.07635
						-2.14044	-1.93483									-0.52931	-0.26573									40	56.5685							8.49117	0.25773											-5.5424	-2.14971
						-2.87943	-2.3493									-0.16057	0.096091									5	5							6.01487	6.84827											11.9836	9.86829
						-2.13112	-1.96122									0.154247	0.485931									5	5							6.26364	13.0916											9.42975	5.47959
						-1.92416	-1.90452									0.629409	0.731689									5	40							3.12795	2.80654											-0.8567	-1.35071
						-1.34318	-1.90809									-0.11786	0.0077									160	160							0.84084	1.35742											7.34188	7.0339
						-2.28845	-2.14225									-0.06825	0.754795									5	5							11.2379	2.42752											-6.94026	4.17225
						-1.68554	-1.85365									1.45182	0.652295									160	160							2.53206	0.73682											-13.8225	-14.556
						-1.9401	-1.99792									-0.04213	0.493586									80	40							9.91771	9.38851											7.11471	-7.17101
						-1.97314	-1.97184									1.66906	1.20915									5	5							3.72231	7.93543											-8.18819	-12.308
						-3.13787	-2.85449									0.112657	0.257016									5	5							-3.29597	0.06367											-11.0045	-16.2365
						-1.95374	-1.78133									0.750766	0.906754									5	160							4.55118	5.63159											-2.06447	-2.29547
						-2.10369	-2.19901									0.712808	0.885824									56.5685	56.5685							0.45007	3.07192											8.15873	5.51278
						-2.0277	-1.83027									0.656533	0.109598									160	160							-0.47942	6.4631											-3.33305	-3.17618
						-2.09572	-2.08076									-0.47761	0.161431									160	160							25.0638	20.8007											-10.4453	8.33886
																																				56.4428	57.7892											44.1117	47.9529
																																				69.2136	54.4719											61.3601	54.8156
																																				61.8443	64.8553											74.4537	58.6503
																																				53.5604	43.5005											48.7156	35.6504
																																				58.737	45.02											22.795	25.1479
																																				22.0044	24.1274											21.8512	33.2173
																																				10.692	10.7906											9.01402	12.868
																																				11.9639	14.4774											2.37464	0.45364
																																				8.33854	16.1957											9.71144	12.4863
																																				59.9451	89.9639											45.5832	42.5832
																																				70.6608	52.2872											46.6413	43.6946
																																				74.6041	84.1779											58.9487	58.8659
																																				13.9998	9.30653											-3.66485	-4.29189
																																				43.6062	44.8616											18.8189	12.814
																																				20.3825	17.9791											23.8652	22.9423
																																				52.8317	69.915											61.6939	71.1536
																																				64.9615	61.2733											46.1926	61.191
																																				70.5525	59.0587											28.8014	22.9864
																																				88.443	103.528											158.504	148.295
																																				110.868	110.916											85.9743	107.84
																																				89.8174	92.0199											66.8262	70.8798
																																				25.0098	10.0968											0.19425	4.05392
																																				16.1763	14.9046											20.257	18.6262
																																				27.6193	20.31											3.8472	32.1133
																																				27.6624	21.7503											16.3869	20.0827
																																				29.0462	22.8289											6.86336	11.3872
																																				16.5169	11.0403											11.5598	10.6025
																																				84.964	52.8097											18.8697	27.5007
																																				41.4655	36.7277											31.6374	32.1839
																																				59.8422	62.5189											44.8548	26.1503
																																				84.3614	93.6023											61.8822	78.3209
																																				110.586	104.332											70.1265	82.9826
																																				129.494	114.628											72.0037	82.3461
																																				20.7425	13.6968											5.6292	15.7184
																																				18.8454	21.543											14.1629	21.3236
																																				36.9414	32.7566											9.7464	13.0689
																																				110.914	106.168											92.2518	83.0465
																																				99.6335	95.0003											88.0483	65.6036
																																				87.0432	86.9353											26.0959	71.8963
																																				49.5548	46.8107											26.1976	42.6618
																																						42.3797	49.6653
																																						39.9928	34.2242
																																						41.1331	30.8252
																																						32.4765	30.1564
																																						37.4946	57.6108
																																						27.0471	26.6406
																																						14.2936	12.9796
																																						14.0308	17.2998
																																						11.5583	6.67953
																																						52.1315	55.153
																																						46.1679	40.4652
																																						65.4381	50.432
																																						11.35	3.26751
																																						4.3908	-1.65757
																																						5.64609	-6.62027
																																						16.476	46.1521
																																						32.3141	38.6092
																																						26.5536	44.2701
																																						94.5578	104.72
																																						116.631	105.128
																																						87.9431	85.0853
																																						53.7606	42.6103
																																						14.223	15.5582
																																						8.30198	8.5324
																																						46.5935	62.4624
																																						36.13	54.3519
																																						30.3839	32.1932
																																						47.9736	42.1374
																																						36.2305	48.1227
																																						58.8587	56.3594
																																						82.9432	99.8801
																																						86.5922	103.92
																																						148.551	145.134
																																						101.656	104.947
																																						99.0677	106.422
																																						95.8753	102.473
																																						79.6164	88.5555
																																						68.7843	65.008
																																						71.72	76.9287
																																						62.9355	39.7863
[truncated: 2 more columns]

## Sheet: Figure 5
Figure 5a
	Naive			TCM			TEFF			TEM
	Mean	SD	n	Mean	SD	n	Mean	SD	n	Mean	SD	n
SD0	38.8569	15.6459	21	28.476	13.8529	21	2.63981	3.99893	21	23.9665	12.8039	21
SD7	41.8862	12.3987	21	25.5094	12.7739	21	2.80362	4.68406	21	25.3195	12.7115	21
SD28	38.3143	16.3251	21	26.3856	14.5629	21	2.39328	4.02078	21	22.5114	15.5066	21
Figure 5b
	Naive			TCM			TEFF			TEM
	Mean	SD	n	Mean	SD	n	Mean	SD	n	Mean	SD	n
SD0	36.1865	18.8605	21	5.29762	2.61082	21	26.4309	14.8541	21	30.9014	15.2463	21
SD7	34.5667	18.7619	21	4.62571	2.79598	21	30.6195	15.9411	21	30.0543	13.3798	21
SD28	40.8333	18.2465	21	5.57143	2.89617	21	23.8857	13.7404	21	29.61	14.8164	21
Figure 5c
Naive	TCM	TEFF	TEM
	1.87861	0.483204	0.757202
0.401657	0.732222	2.46309	0.853448
1.03239	0.809836	0.986395	0.848571
0.923954	0.283213	1.29648	1.06803
0.387195	0.564539	1.56997	1.21036
0.806616	0.752049	1.36956	1.00915
1.075	0.908007	0.857778	0.923077
0.544601	0.59194	1.48179	0.851282
1.00712	1.27907	0.94375	1.02918
0.93617	1.39796	1.21053	0.931416
0.780443	0.807175	1.05556	1.72297
0.992982	0.888221	1.86161	0.867133
0.447368	0.624813	1.48794	1.14679
0.787234	0.781753	0.973978	1.12115
0.821494	0.624793	2.64179	1.03086
1.11881	0.652447	1	0.789474
1.61494	1.29798	1.21399	0.678733
0.850539	1.22839	1.45324	1.23636
1.08864	0.943396	1.33021	1.33202
2.00645	1.62201	0.819149	0.774554
0.854257	1.14442	1.27648	1.43787
Figure 5d
SD0	SD7	SD28
1	1.44138	1.54483
1	0.297753	0.831461
1	1.38912	0.531381
1	0.79	0.837273
1	0.536873	0.60472
1	0.156627	0.685241
1	0.93913	0.973913
1	1.33333	1.57407
1	0.685185	0.509259
1	2.08824	1.60784
1	2.24561	1.92105
1	0.879085	0.849673
1	0.985632	1.22414
1	1.4434	0.908491
1	2.66242	1.49682
1	1.07643	1.07643
1	1.10494	0.975309
1	1.07438	0.942149
1	1.46735	0.95189
1	0.738636	1.25
1	1.52752	1.16972
Figure 5f
Total cTfh	cTfh1-like	cTfh2/17-like
0.492264	0.415328	0.946609
1.6259	1.86885	1.02219
1.84024	2.71739	0.929032
1.85586	4.15942	1.153
0.756637	1.5	1.37952
0.925651	0.919	1.15108
0.66	1.24359	1.06167
0.769716	1.02592	1.14091
0.980469	1.96774	1.08973
0.818182	1.9186	0.832653
2.09434	6.61458	0.834875
0.672269	0.574576	1.03587
1.27811	1.81818	0.991018
1.17901	1.36937	0.997118
1.19507	0.913793	0.797927
0.784753	1.22749	0.957627
1	0.925439	0.932787
1.95676	2.28626	0.908621
1.0098	1.18518	0.910891
1.79661	2.39506	0.961538
1.97143	3.35385	0.844687
Figure 5g
SD0	SD7	SD28
8.1	6.28	4.19
2.91	4.07	2.48
2.3	5.76	3.7
2.18	5.58	2.12
1.63	3.12	2.66
5.32	5.13	4.61
1.4	2.14	1.9
5.61	5.37	3.85
4.05	3.64
2.2	2.82	2.28
3.34	6.66	2.54
4.28	3.24	3.79
2.25	2.95	2.53
2.73	3.42	2.36
4.46	5.04	2.24
2.42	3.43	2.15
3.19	4.3	2.76
4.33	5.06	8.04
2.27	2.74	1.84
3.12	2.82	3.5
1.86	3.13	1.26

## Sheet: Figure 6
Figure 6 comprises only analysed data, raw forms per figures 1-5

## Sheet: Figure S1
PNIF
Time (h)
0	70	170	150	90	80	70	170	90	65	90	110	120	130	70	120	60	210	70	100	60	160	120	150	130	150	110	60	130	140	90	100	100	70	145	150	90	130	80	120	100
4	100	180	60	140	75	70	170	90	75	110	110	160	140	100	110	60	230	70	40	50	120	110	125	140	170	90	50	135	150	100	130	140	90	110	130	115	120	110	120	110
8	60	170	50	180	75	50	170	90	90	130	160	150	130	50	115	75	250	70	70	45	130	90	130	140	170	150	140	170	170	120	130	110	90	135	140	140	120	90	90	100
24	100	230	100	185	70	110	180	110	90	130	130	100	140	70	140	85	245	60	100	90	125		120	135	170	180	80	200	160	90	160	120	90	140	160	125	130	110	100	110
72	100	250	70	130	80	100	180	180	95	125	120	135	140	110	120	70	215	60	70	95	150	110	140	200	160	200	80	120	200	80	130	100	90	150	165	120	120	100	100	100
168	120	280	90	150	80	140	200	140	80	130	100	130	120	130	120	80	260	80	160	85	190	110	180	175	170	210	175	140	170	90	160	140	95	140	180	125	100	110	100	100
TNSS
Time (h)
0	1	0	1	0	0	0	0	0	0	0	0	0	0	0	0	0	0	1	0	1	1	0	0	0	0	0	0	0	0	0	0	0	1	0	0	0	0	0	0	0
4	1	1	0	0	0	0	0	0	0	0	0	0	0	1	2	1	0	0	1	0	0	0	0	0	3	0	0	0	0	0	0	0	0	0	0	0	0	0	0	0
8	1	1	0	0	0	0	0	0	0	0	0	0	0	1	2	0	1	0	0	1	0	0	1	0	3	0	0	0	0	0	0	0	0	0	0	0	1	0	2	0
24	0	0	0	0	0	0	0	1	0	0	0	0	0	0	0	0	0	0	0	1	2	0	0	0	0	0	0	0	0	3	0	0	0	0	0	0	0	0	1	0
72	3	1	0	1	0	1	0	0	0	2	0	0	0	2	2	2	1	2	0	0	0	0	0	1	2	0	0	2	0	1	0	0	0	0	0	0	0	1	0	0
168	2	0	0	0	0	1	0	1	0	2	0	0	0	0	2	0	0	2	0	0	0	0	1	0	0	0	1	0	0	0	0	0	0	0	0	0	1	1	0	0

## Sheet: Figure S9
Figure S9a
Naïve				TCM				TEFF				TEM
SD0	SD7	SD28		SD0	SD7	SD28		SD0	SD7	SD28		SD0	SD7	SD28
-0.00402	33.3	27.3		-0.00402	-0.00149	-0.000919		-0.00402	-0.00149	0.3		-0.00402	32.6	-0.000919
11.3	7.21	21.5		52.4	54.5	57.7		0.5	5.19	3.01		35.7	33.1	17.8
51.6	56.1	60		-0.000473	31	21.2		9.01	9.6	7.84		12.1	12.4	11
19	51.7	22.7		47.1	21	37		0.37	0.26	0.32		33.6	27	40
26.8	26	16.2		19.8	14.9	20.4		0.71	0.8	0.43		52.7	58.4	63
39.2	48.7	36.8		43.9	34	43.5		0.69	0.66	0.81		16.2	16.7	18.9
60.3	58.8	65.4		28.3	28.2	25.6		0.74	0.82	0.69		10.6	12.2	8.25
39.2	42.9	-0.000304		38.2	25.7	-0.000304		0.26	0.9	0.29		22.3	30.5	23.6
28.8	33	31.7		30	24.3	22.1		0.42	0.54	-0.000426		40.9	42.2	45.6
43.9	41	30.9		20.3	-0.00149	25.6		2.2	-0.00149	-0.000712		33.6	34.9	-0.000712
53.6	53.7	48.5		11.1	11.6	11.8		14	14.7	15.2		21.4	20	24.5
52	46.3	41.4		33.3	35.3	38.7		0.18	0.43	0.6		14.5	18	19.3
51.7	48.7	55.9		36.3	31.9	30.7		0.24	0.55	0.38		11.8	18.9	12.9
32.4	29.8	28.4		42.8	35.1	42.5		2.67	3	1.64		22.1	32	27.5
34.3	43.4	58.3		31.8	22.5	30.1		0.61	0.75	0.2		33.3	33.3	11.4
40	46.6	32.2		31.3	33.4	30.1		1.05	0.92	0.67		27.6	19.1	37.1
34.6	32.5	34.2		21.4	22.3	-0.000583		6.05	-0.00102	4.07		38	-0.00102	36
58.2	35.2	34.8		21.8	30.9	27.8		0.92	0.95	0.78		19	32.9	36.6
62.7	63.6	59.4		19.2	11.6	20.9		12.1	16.5	11.6		6	8.31	8.09
37.2	42	51.1		25.9	24.3	28.2		2.29	1.86	1.02		34.6	31.9	19.7
39.2	39.1	47.9		43.1	43.2	40.2		0.43	0.45	0.41		17.3	17.3	11.5
Figure S9b
Naïve				TCM				TEFF				TEM
SD0	SD7	SD28		SD0	SD7	SD28		SD0	SD7	SD28		SD0	SD7	SD28
5.71	28.6	42.5		6.92	13	14.1		38.7	18.7	11.7		48.6	36.8	29.3
18.1	7.27	16.1		9	6.59	7.95		14.9	36.7	33.6		58	49.5	42.4
49.4	51	57.8		3.05	2.47	1.7		44.1	43.5	38.5		3.5	2.97	2.06
26.3	24.3	26.6		9.71	2.75	8.25		19.9	25.8	14.2		44.1	47.1	51
32.8	12.7	22.2		7.05	3.98	7.03		29.3	46	34.8		30.9	37.4	36
39.3	31.7	29.8		4.88	3.67	5.04		23	31.5	23.1		32.8	33.1	42.1
60	64.5	70.3		5.87	5.33	5.72		22.5	19.3	14.7		11.7	10.8	9.31
21.3	11.6	30.1		3.97	2.35	6.9		35.7	52.9	26.1		39	33.2	36.9
28.1	28.3	26.1		2.15	2.75	2.2		32	30.2	37		37.7	38.8	34.7
32.9	30.8	27.1		2.94	4.11	5.1		19	23	20		45.2	42.1	47.8
54.2	42.3	48.2		2.23	1.8	1.38		28.8	30.4	34.3		14.8	25.5	16.1
57	56.6	51.4		8.32	7.39	7.76		6.07	11.3	10.1		28.6	24.8	30.8
34.2	15.3	34.5		6.69	4.18	5.18		37.3	55.5	40.8		21.8	25	19.6
18.8	14.8	21.2		5.59	4.37	5.94		26.9	26.2	19.2		48.7	54.6	53.7
54.9	45.1	74		6.05	3.78	3.6		6.7	17.7	7.33		32.4	33.4	15.1
60.6	67.8	60		7.97	5.2	8.07		10.5	10.5	6.79		20.9	16.5	25.2
5.22	8.43	15		1.98	2.57	3.9		48.6	59	47.5		44.2	30	33.5
64.9	55.2	36.4		6.13	7.53	6.65		6.95	10.1	11.1		22	27.2	45.8
36.1	39.3	45.1		0.53	0.5	0.99		42.7	56.8	49.9		2.53	3.37	3.94
15.5	31.1	47.3		2.09	3.39	5.4		37.6	30.8	17		44.8	34.7	30.3
69.3	59.2	75.8		8.24	9.43	4.14		5.57	7.11	3.88		16.9	24.3	16.2
Figure S9c
SD0	SD7	SD28
13.5	5.74	5.93
4.1	1.3	3
0.51	2.85	1.69
0.8	0.78	0.69
1.5	1.36	3.04
10.7	3.99	4.47
1.12	3.46	1.35
3.5	2.78	2.37
2.14	2.01	8.31
2.37	1.87	3.61
1.91	2.59	2.26
1.47	2.09	1.54
0.84	0.86	0.72
2.77	1.61	1.24
2.58	2.22	1.81
1.94	1.35	2.21
1.69	2.11	2.09
3.57	1.66	11.1
0.51	0.56	0.67
1.81	1.94	2.93
1.73	2.66	1.51
